# Supplementary material for: Development of machine learning models with explainable AI for frailty risk prediction and their web-based application in community public health
Source: Front Public Health. 2025 Nov 6;13:1698062. doi: 10.3389/fpubh.2025.1698062 (PMC12629939; doi:10.3389/fpubh.2025.1698062)
Supplement: Supplementary file 1 [file Table_1.XLSX]

## Sheet: Continuous
Variable	Total	Robust	Prefrail	Frail	ANOVA
Age	74.13±6.81	72.35±6.01	76.89±7.04	78.83±6.66	<0.001
Education_Level	3.82±1.38	4.11±1.30	3.39±1.37	2.86±1.28	<0.001
Household_Income	3251.74±3412.95	3617.38±3509.37	2702.91±3238.09	2131.52±2327.31	<0.001
Household_Expenditure	150.81±111.84	165.14±114.63	129.22±103.25	107.61±95.07	<0.001
Household_Housing_Expenditure	24.05±25.24	25.46±24.73	21.91±25.11	19.84±31.17	<0.001
Alcohol_Frequency	1.02±1.72	1.16±1.78	0.82±1.61	0.47±1.33	<0.001
Num_Medications	2.05±1.62	1.72±1.42	2.48±1.72	3.48±1.97	<0.001
BMI	23.63±2.63	23.68±2.41	23.54±2.93	23.53±3.29	0.031
Height	61.32±9.12	62.31±8.84	59.80±9.26	58.50±9.96	<0.001
Weight	160.97±11.63	162.01±8.04	159.44±16.56	157.50±7.52	<0.001
Cognition_Total_Score	24.50±4.77	25.57±4.20	22.87±5.01	21.07±5.55	<0.001
Depression_Score_15	3.06±3.23	2.23±2.59	4.05±3.44	7.42±4.21	<0.001
Transportation	2.60±6.75	2.24±2.25	2.85±9.14	5.81±18.16	<0.001
ADL_Count	0.20±0.89	0.04±0.32	0.37±1.17	1.28±2.16	<0.001
IADL_Count	0.66±1.89	0.19±0.85	1.25±2.48	3.14±3.59	<0.001

## Sheet: Categorical
Variable	Total	Robust	Prefrail	Frail	χ²
Sex=1	3872(38.4%)	2710(42.9%)	1047(31.6%)	115(26.1%)	<0.001
Sex=2	6206(61.6%)	3614(57.1%)	2266(68.4%)	326(73.9%)	<0.001
Marital_Status=1	71(0.7%)	46(0.7%)	22(0.7%)	3(0.7%)	<0.001
Marital_Status=2	5951(59.0%)	4104(64.9%)	1671(50.4%)	176(39.9%)	<0.001
Marital_Status=3	3320(32.9%)	1672(26.4%)	1420(42.9%)	228(51.7%)	<0.001
Marital_Status=4	399(4.0%)	276(4.4%)	104(3.1%)	19(4.3%)	<0.001
Marital_Status=5	337(3.3%)	226(3.6%)	96(2.9%)	15(3.4%)	<0.001
Region=1	7061(70.1%)	4652(73.6%)	2159(65.2%)	250(56.7%)	<0.001
Region=2	3017(29.9%)	1672(26.4%)	1154(34.8%)	191(43.3%)	<0.001
Province=11	1167(11.6%)	844(13.3%)	297(9.0%)	26(5.9%)	<0.001
Province=21	723(7.2%)	455(7.2%)	238(7.2%)	30(6.8%)	<0.001
Province=22	606(6.0%)	370(5.9%)	212(6.4%)	24(5.4%)	<0.001
Province=23	609(6.0%)	450(7.1%)	148(4.5%)	11(2.5%)	<0.001
Province=24	443(4.4%)	275(4.3%)	148(4.5%)	20(4.5%)	<0.001
Province=25	403(4.0%)	288(4.6%)	97(2.9%)	18(4.1%)	<0.001
Province=26	342(3.4%)	230(3.6%)	108(3.3%)	4(0.9%)	<0.001
Province=29	198(2.0%)	107(1.7%)	78(2.4%)	13(2.9%)	<0.001
Province=31	1252(12.4%)	823(13.0%)	405(12.2%)	24(5.4%)	<0.001
Province=32	511(5.1%)	284(4.5%)	196(5.9%)	31(7.0%)	<0.001
Province=33	480(4.8%)	278(4.4%)	162(4.9%)	40(9.1%)	<0.001
Province=34	550(5.5%)	296(4.7%)	224(6.8%)	30(6.8%)	<0.001
Province=35	548(5.4%)	325(5.1%)	185(5.6%)	38(8.6%)	<0.001
Province=36	570(5.7%)	232(3.7%)	289(8.7%)	49(11.1%)	<0.001
Province=37	694(6.9%)	487(7.7%)	177(5.3%)	30(6.8%)	<0.001
Province=38	687(6.8%)	409(6.5%)	244(7.4%)	34(7.7%)	<0.001
Province=39	295(2.9%)	171(2.7%)	105(3.2%)	19(4.3%)	<0.001
Household_Type=1	8099(80.4%)	5174(81.8%)	2613(78.9%)	312(70.7%)	<0.001
Household_Type=2	757(7.5%)	543(8.6%)	188(5.7%)	26(5.9%)	<0.001
Household_Type=3	804(8.0%)	446(7.1%)	304(9.2%)	54(12.2%)	<0.001
Household_Type=4	54(0.5%)	18(0.3%)	31(0.9%)	5(1.1%)	<0.001
Household_Type=5	364(3.6%)	143(2.3%)	177(5.3%)	44(10.0%)	<0.001
Living_With_Children=1	974(9.7%)	549(8.7%)	373(11.3%)	52(11.8%)	<0.001
Living_With_Children=2	9104(90.3%)	5775(91.3%)	2940(88.7%)	389(88.2%)	<0.001
Economic_Activity=1	3948(39.2%)	2838(44.9%)	1020(30.8%)	90(20.4%)	<0.001
Economic_Activity=2	4773(47.4%)	2678(42.3%)	1815(54.8%)	280(63.5%)	<0.001
Economic_Activity=3	1357(13.5%)	808(12.8%)	478(14.4%)	71(16.1%)	<0.001
Basic_Livelihood_Benefit=1	664(6.6%)	317(5.0%)	279(8.4%)	68(15.4%)	<0.001
Basic_Livelihood_Benefit=2	9414(93.4%)	6007(95.0%)	3034(91.6%)	373(84.6%)	<0.001
Median_Income_Ratio=1	4015(39.8%)	2149(34.0%)	1604(48.4%)	262(59.4%)	<0.001
Median_Income_Ratio=2	2910(28.9%)	1838(29.1%)	955(28.8%)	117(26.5%)	<0.001
Median_Income_Ratio=3	1569(15.6%)	1116(17.6%)	413(12.5%)	40(9.1%)	<0.001
Median_Income_Ratio=4	1584(15.7%)	1221(19.3%)	341(10.3%)	22(5.0%)	<0.001
Age_Group=65-69	3249(32.2%)	2580(40.8%)	623(18.8%)	46(10.4%)	<0.001
Age_Group=70-74	2482(24.6%)	1739(27.5%)	666(20.1%)	77(17.5%)	<0.001
Age_Group=75-79	1950(19.3%)	1091(17.3%)	763(23.0%)	96(21.8%)	<0.001
Age_Group=80-84	1544(15.3%)	655(10.4%)	758(22.9%)	131(29.7%)	<0.001
Age_Group=85-89	668(6.6%)	217(3.4%)	383(11.6%)	68(15.4%)	<0.001
Age_Group=90+	185(1.8%)	42(0.7%)	120(3.6%)	23(5.2%)	<0.001
Age_Group_5yr=1	3249(32.2%)	2580(40.8%)	623(18.8%)	46(10.4%)	<0.001
Age_Group_5yr=2	2482(24.6%)	1739(27.5%)	666(20.1%)	77(17.5%)	<0.001
Age_Group_5yr=3	1950(19.3%)	1091(17.3%)	763(23.0%)	96(21.8%)	<0.001
Age_Group_5yr=4	1544(15.3%)	655(10.4%)	758(22.9%)	131(29.7%)	<0.001
Age_Group_5yr=5	668(6.6%)	217(3.4%)	383(11.6%)	68(15.4%)	<0.001
Age_Group_5yr=6	185(1.8%)	42(0.7%)	120(3.6%)	23(5.2%)	<0.001
Current_Smoking=1	811(8.0%)	566(9.0%)	232(7.0%)	13(2.9%)	<0.001
Current_Smoking=2	2461(24.4%)	1676(26.5%)	691(20.9%)	94(21.3%)	<0.001
Current_Smoking=3	6806(67.5%)	4082(64.5%)	2390(72.1%)	334(75.7%)	<0.001
Frequent_Drinking=1	290(2.9%)	189(3.0%)	90(2.7%)	11(2.5%)	0.664
Frequent_Drinking=2	9788(97.1%)	6135(97.0%)	3223(97.3%)	430(97.5%)	0.664
Physical_Activity=1	5376(53.3%)	3717(58.8%)	1512(45.6%)	147(33.3%)	<0.001
Physical_Activity=2	4702(46.7%)	2607(41.2%)	1801(54.4%)	294(66.7%)	<0.001
Dietary_Control=1	1953(19.4%)	1126(17.8%)	715(21.6%)	112(25.4%)	<0.001
Dietary_Control=2	8125(80.6%)	5198(82.2%)	2598(78.4%)	329(74.6%)	<0.001
Meal_Less_Than_Twice=1	308(3.1%)	132(2.1%)	130(3.9%)	46(10.4%)	<0.001
Meal_Less_Than_Twice=2	9770(96.9%)	6192(97.9%)	3183(96.1%)	395(89.6%)	<0.001
Eating_Alone=1	2194(21.8%)	1033(16.3%)	993(30.0%)	168(38.1%)	<0.001
Eating_Alone=2	7884(78.2%)	5291(83.7%)	2320(70.0%)	273(61.9%)	<0.001
Weight_Change_6mo=1	259(2.6%)	0(0.0%)	166(5.0%)	93(21.1%)	<0.001
Weight_Change_6mo=2	9819(97.4%)	6324(100.0%)	3147(95.0%)	348(78.9%)	<0.001
ADL_Binary=0	9258(91.9%)	6173(97.6%)	2811(84.8%)	274(62.1%)	<0.001
ADL_Binary=1	820(8.1%)	151(2.4%)	502(15.2%)	167(37.9%)	<0.001
IADL_Binary=0	8316(82.5%)	5821(92.0%)	2312(69.8%)	183(41.5%)	<0.001
IADL_Binary=1	1762(17.5%)	503(8.0%)	1001(30.2%)	258(58.5%)	<0.001
ADL_Dressing=1	9838(97.6%)	6304(99.7%)	3169(95.7%)	365(82.8%)	<0.001
ADL_Dressing=2	204(2.0%)	19(0.3%)	124(3.7%)	61(13.8%)	<0.001
ADL_Dressing=3	36(0.4%)	1(0.0%)	20(0.6%)	15(3.4%)	<0.001
ADL_Wash=1	9831(97.5%)	6305(99.7%)	3161(95.4%)	365(82.8%)	<0.001
ADL_Wash=2	206(2.0%)	18(0.3%)	125(3.8%)	63(14.3%)	<0.001
ADL_Wash=3	41(0.4%)	1(0.0%)	27(0.8%)	13(2.9%)	<0.001
ADL_Bathing=1	9560(94.9%)	6270(99.1%)	2978(89.9%)	312(70.7%)	<0.001
ADL_Bathing=2	419(4.2%)	51(0.8%)	277(8.4%)	91(20.6%)	<0.001
ADL_Bathing=3	99(1.0%)	3(0.0%)	58(1.8%)	38(8.6%)	<0.001
ADL_Eating=1	9530(94.6%)	6207(98.1%)	2996(90.4%)	327(74.1%)	<0.001
ADL_Eating=2	499(5.0%)	112(1.8%)	289(8.7%)	98(22.2%)	<0.001
ADL_Eating=3	49(0.5%)	5(0.1%)	28(0.8%)	16(3.6%)	<0.001
ADL_Moving=1	9866(97.9%)	6313(99.8%)	3188(96.2%)	365(82.8%)	<0.001
ADL_Moving=2	184(1.8%)	11(0.2%)	108(3.3%)	65(14.7%)	<0.001
ADL_Moving=3	28(0.3%)	0(0.0%)	17(0.5%)	11(2.5%)	<0.001
ADL_Toileting=1	9921(98.4%)	6310(99.8%)	3226(97.4%)	385(87.3%)	<0.001
ADL_Toileting=2	126(1.3%)	13(0.2%)	67(2.0%)	46(10.4%)	<0.001
ADL_Toileting=3	31(0.3%)	1(0.0%)	20(0.6%)	10(2.3%)	<0.001
ADL_Continence=1	9957(98.8%)	6312(99.8%)	3242(97.9%)	403(91.4%)	<0.001
ADL_Continence=2	101(1.0%)	11(0.2%)	59(1.8%)	31(7.0%)	<0.001
ADL_Continence=3	20(0.2%)	1(0.0%)	12(0.4%)	7(1.6%)	<0.001
IADL_Grooming=1	9773(97.0%)	6300(99.6%)	3121(94.2%)	352(79.8%)	<0.001
IADL_Grooming=2	267(2.6%)	23(0.4%)	169(5.1%)	75(17.0%)	<0.001
IADL_Grooming=3	38(0.4%)	1(0.0%)	23(0.7%)	14(3.2%)	<0.001
IADL_Housework=1	9245(91.7%)	6180(97.7%)	2800(84.5%)	265(60.1%)	<0.001
IADL_Housework=2	663(6.6%)	136(2.2%)	399(12.0%)	128(29.0%)	<0.001
IADL_Housework=3	170(1.7%)	8(0.1%)	114(3.4%)	48(10.9%)	<0.001
IADL_Preparing_Meal=1	8852(87.8%)	6021(95.2%)	2592(78.2%)	239(54.2%)	<0.001
IADL_Preparing_Meal=2	1016(10.1%)	281(4.4%)	589(17.8%)	146(33.1%)	<0.001
IADL_Preparing_Meal=3	210(2.1%)	22(0.3%)	132(4.0%)	56(12.7%)	<0.001
IADL_Laundry=1	9214(91.4%)	6156(97.3%)	2793(84.3%)	265(60.1%)	<0.001
IADL_Laundry=2	652(6.5%)	149(2.4%)	386(11.7%)	117(26.5%)	<0.001
IADL_Laundry=3	212(2.1%)	19(0.3%)	134(4.0%)	59(13.4%)	<0.001
IADL_Taking_Medication=1	9781(97.1%)	6278(99.3%)	3137(94.7%)	366(83.0%)	<0.001
IADL_Taking_Medication=2	241(2.4%)	41(0.6%)	143(4.3%)	57(12.9%)	<0.001
IADL_Taking_Medication=3	56(0.6%)	5(0.1%)	33(1.0%)	18(4.1%)	<0.001
IADL_Finance_Management=1	9372(93.0%)	6172(97.6%)	2893(87.3%)	307(69.6%)	<0.001
IADL_Finance_Management=2	562(5.6%)	134(2.1%)	322(9.7%)	106(24.0%)	<0.001
IADL_Finance_Management=3	144(1.4%)	18(0.3%)	98(3.0%)	28(6.3%)	<0.001
IADL_Short_Trip=1	9457(93.8%)	6272(99.2%)	2902(87.6%)	283(64.2%)	<0.001
IADL_Short_Trip=2	462(4.6%)	44(0.7%)	311(9.4%)	107(24.3%)	<0.001
IADL_Short_Trip=3	159(1.6%)	8(0.1%)	100(3.0%)	51(11.6%)	<0.001
IADL_Shopping=1	9573(95.0%)	6253(98.9%)	2989(90.2%)	331(75.1%)	<0.001
IADL_Shopping=2	320(3.2%)	52(0.8%)	207(6.2%)	61(13.8%)	<0.001
IADL_Shopping=3	115(1.1%)	14(0.2%)	69(2.1%)	32(7.3%)	<0.001
IADL_Shopping=4	70(0.7%)	5(0.1%)	48(1.4%)	17(3.9%)	<0.001
IADL_Telephone=1	9714(96.4%)	6267(99.1%)	3076(92.8%)	371(84.1%)	<0.001
IADL_Telephone=2	250(2.5%)	44(0.7%)	163(4.9%)	43(9.8%)	<0.001
IADL_Telephone=3	71(0.7%)	11(0.2%)	45(1.4%)	15(3.4%)	<0.001
IADL_Telephone=4	43(0.4%)	2(0.0%)	29(0.9%)	12(2.7%)	<0.001
IADL_Transportation=1	9109(90.4%)	6166(97.5%)	2698(81.4%)	245(55.6%)	<0.001
IADL_Transportation=2	569(5.6%)	132(2.1%)	356(10.7%)	81(18.4%)	<0.001
IADL_Transportation=3	245(2.4%)	22(0.3%)	165(5.0%)	58(13.2%)	<0.001
IADL_Transportation=4	155(1.5%)	4(0.1%)	94(2.8%)	57(12.9%)	<0.001
Depression_Life_Satisfaction=1	8149(80.9%)	5604(88.6%)	2371(71.6%)	174(39.5%)	<0.001
Depression_Life_Satisfaction=2	1802(17.9%)	702(11.1%)	846(25.5%)	254(57.6%)	<0.001
Depression_Life_Satisfaction=9	127(1.3%)	18(0.3%)	96(2.9%)	13(2.9%)	<0.001
Depression_Loss_Motivation=1	2814(27.9%)	1202(19.0%)	1326(40.0%)	286(64.9%)	<0.001
Depression_Loss_Motivation=2	7137(70.8%)	5104(80.7%)	1891(57.1%)	142(32.2%)	<0.001
Depression_Loss_Motivation=9	127(1.3%)	18(0.3%)	96(2.9%)	13(2.9%)	<0.001
Depression_Vanity=1	961(9.5%)	426(6.7%)	421(12.7%)	114(25.9%)	<0.001
Depression_Vanity=2	8990(89.2%)	5880(93.0%)	2796(84.4%)	314(71.2%)	<0.001
Depression_Vanity=9	127(1.3%)	18(0.3%)	96(2.9%)	13(2.9%)	<0.001
Depression_Boredom=1	2481(24.6%)	1174(18.6%)	1061(32.0%)	246(55.8%)	<0.001
Depression_Boredom=2	7470(74.1%)	5132(81.2%)	2156(65.1%)	182(41.3%)	<0.001
Depression_Boredom=9	127(1.3%)	18(0.3%)	96(2.9%)	13(2.9%)	<0.001
Depression_Refreshing=1	6336(62.9%)	4487(71.0%)	1718(51.9%)	131(29.7%)	<0.001
Depression_Refreshing=2	3615(35.9%)	1819(28.8%)	1499(45.2%)	297(67.3%)	<0.001
Depression_Refreshing=9	127(1.3%)	18(0.3%)	96(2.9%)	13(2.9%)	<0.001
Depression_Anxiety=1	1113(11.0%)	435(6.9%)	524(15.8%)	154(34.9%)	<0.001
Depression_Anxiety=2	8838(87.7%)	5871(92.8%)	2693(81.3%)	274(62.1%)	<0.001
Depression_Anxiety=9	127(1.3%)	18(0.3%)	96(2.9%)	13(2.9%)	<0.001
Depression_Pleasure=1	6372(63.2%)	4479(70.8%)	1760(53.1%)	133(30.2%)	<0.001
Depression_Pleasure=2	3579(35.5%)	1827(28.9%)	1457(44.0%)	295(66.9%)	<0.001
Depression_Pleasure=9	127(1.3%)	18(0.3%)	96(2.9%)	13(2.9%)	<0.001
Depression_Hopelessness=1	914(9.1%)	338(5.3%)	423(12.8%)	153(34.7%)	<0.001
Depression_Hopelessness=2	9037(89.7%)	5968(94.4%)	2794(84.3%)	275(62.4%)	<0.001
Depression_Hopelessness=9	127(1.3%)	18(0.3%)	96(2.9%)	13(2.9%)	<0.001
Depression_Avoid_Going_Out=1	1279(12.7%)	511(8.1%)	590(17.8%)	178(40.4%)	<0.001
Depression_Avoid_Going_Out=2	8672(86.0%)	5795(91.6%)	2627(79.3%)	250(56.7%)	<0.001
Depression_Avoid_Going_Out=9	127(1.3%)	18(0.3%)	96(2.9%)	13(2.9%)	<0.001
Depression_Poor_Memory=1	1555(15.4%)	679(10.7%)	687(20.7%)	189(42.9%)	<0.001
Depression_Poor_Memory=2	8396(83.3%)	5627(89.0%)	2530(76.4%)	239(54.2%)	<0.001
Depression_Poor_Memory=9	127(1.3%)	18(0.3%)	96(2.9%)	13(2.9%)	<0.001
Depression_Life_Joy=1	6588(65.4%)	4558(72.1%)	1873(56.5%)	157(35.6%)	<0.001
Depression_Life_Joy=2	3363(33.4%)	1748(27.6%)	1344(40.6%)	271(61.5%)	<0.001
Depression_Life_Joy=9	127(1.3%)	18(0.3%)	96(2.9%)	13(2.9%)	<0.001
Depression_Worthlessness=1	901(8.9%)	339(5.4%)	425(12.8%)	137(31.1%)	<0.001
Depression_Worthlessness=2	9050(89.8%)	5967(94.4%)	2792(84.3%)	291(66.0%)	<0.001
Depression_Worthlessness=9	127(1.3%)	18(0.3%)	96(2.9%)	13(2.9%)	<0.001
Depression_Energetic=1	5488(54.5%)	4104(64.9%)	1314(39.7%)	70(15.9%)	<0.001
Depression_Energetic=2	4463(44.3%)	2202(34.8%)	1903(57.4%)	358(81.2%)	<0.001
Depression_Energetic=9	127(1.3%)	18(0.3%)	96(2.9%)	13(2.9%)	<0.001
Depression_Hopeless=1	951(9.4%)	312(4.9%)	462(13.9%)	177(40.1%)	<0.001
Depression_Hopeless=2	9000(89.3%)	5994(94.8%)	2755(83.2%)	251(56.9%)	<0.001
Depression_Hopeless=9	127(1.3%)	18(0.3%)	96(2.9%)	13(2.9%)	<0.001
Depression_Self_Degradation=1	998(9.9%)	388(6.1%)	448(13.5%)	162(36.7%)	<0.001
Depression_Self_Degradation=2	8953(88.8%)	5918(93.6%)	2769(83.6%)	266(60.3%)	<0.001
Depression_Self_Degradation=9	127(1.3%)	18(0.3%)	96(2.9%)	13(2.9%)	<0.001
Suicidal_Ideation=1	113(1.1%)	27(0.4%)	55(1.7%)	31(7.0%)	<0.001
Suicidal_Ideation=2	9838(97.6%)	6279(99.3%)	3162(95.4%)	397(90.0%)	<0.001
Suicidal_Ideation=9	127(1.3%)	18(0.3%)	96(2.9%)	13(2.9%)	<0.001
Hypertension=1	6002(59.6%)	3487(55.1%)	2195(66.3%)	320(72.6%)	<0.001
Hypertension=2	4076(40.4%)	2837(44.9%)	1118(33.7%)	121(27.4%)	<0.001
Diabetes=1	2744(27.2%)	1575(24.9%)	997(30.1%)	172(39.0%)	<0.001
Diabetes=2	7334(72.8%)	4749(75.1%)	2316(69.9%)	269(61.0%)	<0.001
Stroke=1	376(3.7%)	139(2.2%)	182(5.5%)	55(12.5%)	<0.001
Stroke=2	9702(96.3%)	6185(97.8%)	3131(94.5%)	386(87.5%)	<0.001
Angina=1	338(3.4%)	156(2.5%)	149(4.5%)	33(7.5%)	<0.001
Angina=2	9740(96.6%)	6168(97.5%)	3164(95.5%)	408(92.5%)	<0.001
Myocardial_Infarction=1	313(3.1%)	151(2.4%)	128(3.9%)	34(7.7%)	<0.001
Myocardial_Infarction=2	9765(96.9%)	6173(97.6%)	3185(96.1%)	407(92.3%)	<0.001
Other_Heart_Disease=1	472(4.7%)	228(3.6%)	202(6.1%)	42(9.5%)	<0.001
Other_Heart_Disease=2	9606(95.3%)	6096(96.4%)	3111(93.9%)	399(90.5%)	<0.001
Arthritis=1	1750(17.4%)	780(12.3%)	799(24.1%)	171(38.8%)	<0.001
Arthritis=2	8328(82.6%)	5544(87.7%)	2514(75.9%)	270(61.2%)	<0.001
Osteoporosis=1	1188(11.8%)	497(7.9%)	573(17.3%)	118(26.8%)	<0.001
Osteoporosis=2	8890(88.2%)	5827(92.1%)	2740(82.7%)	323(73.2%)	<0.001
Cancer=1	199(2.0%)	88(1.4%)	83(2.5%)	28(6.3%)	<0.001
Cancer=2	9879(98.0%)	6236(98.6%)	3230(97.5%)	413(93.7%)	<0.001
Chronic_Respiratory_Disease=1	111(1.1%)	49(0.8%)	55(1.7%)	7(1.6%)	<0.001
Chronic_Respiratory_Disease=2	9967(98.9%)	6275(99.2%)	3258(98.3%)	434(98.4%)	<0.001
Asthma=1	227(2.3%)	108(1.7%)	102(3.1%)	17(3.9%)	<0.001
Asthma=2	9851(97.7%)	6216(98.3%)	3211(96.9%)	424(96.1%)	<0.001
Chronic_Kidney_Disease=1	100(1.0%)	39(0.6%)	44(1.3%)	17(3.9%)	<0.001
Chronic_Kidney_Disease=2	9978(99.0%)	6285(99.4%)	3269(98.7%)	424(96.1%)	<0.001
Hyperlipidemia=1	2955(29.3%)	1776(28.1%)	1030(31.1%)	149(33.8%)	<0.001
Hyperlipidemia=2	7123(70.7%)	4548(71.9%)	2283(68.9%)	292(66.2%)	<0.001
Thyroid_Disease=1	436(4.3%)	293(4.6%)	122(3.7%)	21(4.8%)	0.084
Thyroid_Disease=2	9642(95.7%)	6031(95.4%)	3191(96.3%)	420(95.2%)	0.084
Back_Pain=1	1038(10.3%)	458(7.2%)	477(14.4%)	103(23.4%)	<0.001
Back_Pain=2	9040(89.7%)	5866(92.8%)	2836(85.6%)	338(76.6%)	<0.001
Fracture_Sequelae=1	197(2.0%)	60(0.9%)	105(3.2%)	32(7.3%)	<0.001
Fracture_Sequelae=2	9881(98.0%)	6264(99.1%)	3208(96.8%)	409(92.7%)	<0.001
Tuberculosis=1	40(0.4%)	15(0.2%)	21(0.6%)	4(0.9%)	0.003
Tuberculosis=2	10038(99.6%)	6309(99.8%)	3292(99.4%)	437(99.1%)	0.003
Depression_Diagnosed=1	167(1.7%)	48(0.8%)	82(2.5%)	37(8.4%)	<0.001
Depression_Diagnosed=2	9911(98.3%)	6276(99.2%)	3231(97.5%)	404(91.6%)	<0.001
Dementia=1	205(2.0%)	60(0.9%)	119(3.6%)	26(5.9%)	<0.001
Dementia=2	9873(98.0%)	6264(99.1%)	3194(96.4%)	415(94.1%)	<0.001
Parkinson=1	66(0.7%)	15(0.2%)	39(1.2%)	12(2.7%)	<0.001
Parkinson=2	10012(99.3%)	6309(99.8%)	3274(98.8%)	429(97.3%)	<0.001
Insomnia=1	369(3.7%)	143(2.3%)	168(5.1%)	58(13.2%)	<0.001
Insomnia=2	9709(96.3%)	6181(97.7%)	3145(94.9%)	383(86.8%)	<0.001
Cataract=1	629(6.2%)	282(4.5%)	287(8.7%)	60(13.6%)	<0.001
Cataract=2	9449(93.8%)	6042(95.5%)	3026(91.3%)	381(86.4%)	<0.001
Glaucoma=1	130(1.3%)	68(1.1%)	48(1.4%)	14(3.2%)	<0.001
Glaucoma=2	9948(98.7%)	6256(98.9%)	3265(98.6%)	427(96.8%)	<0.001
Chronic_Otitis_Media=1	47(0.5%)	22(0.3%)	18(0.5%)	7(1.6%)	<0.001
Chronic_Otitis_Media=2	10031(99.5%)	6302(99.7%)	3295(99.5%)	434(98.4%)	<0.001
Presbycusis=1	297(2.9%)	97(1.5%)	153(4.6%)	47(10.7%)	<0.001
Presbycusis=2	9781(97.1%)	6227(98.5%)	3160(95.4%)	394(89.3%)	<0.001
Skin_Disease=1	107(1.1%)	58(0.9%)	43(1.3%)	6(1.4%)	0.183
Skin_Disease=2	9971(98.9%)	6266(99.1%)	3270(98.7%)	435(98.6%)	0.183
Peptic_Ulcer=1	453(4.5%)	252(4.0%)	175(5.3%)	26(5.9%)	0.005
Peptic_Ulcer=2	9625(95.5%)	6072(96.0%)	3138(94.7%)	415(94.1%)	0.005
Hepatitis=1	66(0.7%)	42(0.7%)	20(0.6%)	4(0.9%)	0.751
Hepatitis=2	10012(99.3%)	6282(99.3%)	3293(99.4%)	437(99.1%)	0.751
Cirrhosis=1	29(0.3%)	16(0.3%)	10(0.3%)	3(0.7%)	0.265
Cirrhosis=2	10049(99.7%)	6308(99.7%)	3303(99.7%)	438(99.3%)	0.265
Prostatic_Hyperplasia=1	519(5.1%)	312(4.9%)	182(5.5%)	25(5.7%)	0.438
Prostatic_Hyperplasia=2	9559(94.9%)	6012(95.1%)	3131(94.5%)	416(94.3%)	0.438
Incontinence=1	368(3.7%)	163(2.6%)	162(4.9%)	43(9.8%)	<0.001
Incontinence=2	9710(96.3%)	6161(97.4%)	3151(95.1%)	398(90.2%)	<0.001
Anemia=1	111(1.1%)	58(0.9%)	32(1.0%)	21(4.8%)	<0.001
Anemia=2	9967(98.9%)	6266(99.1%)	3281(99.0%)	420(95.2%)	<0.001
Other_Chronic_Disease=1	210(2.1%)	106(1.7%)	87(2.6%)	17(3.9%)	<0.001
Other_Chronic_Disease=2	9868(97.9%)	6218(98.3%)	3226(97.4%)	424(96.1%)	<0.001
Hospital_Use=1	6982(69.3%)	4042(63.9%)	2563(77.4%)	377(85.5%)	<0.001
Hospital_Use=2	3096(30.7%)	2282(36.1%)	750(22.6%)	64(14.5%)	<0.001
Unmet_Medical_Needs_Hospital=1	189(1.9%)	48(0.8%)	103(3.1%)	38(8.6%)	<0.001
Unmet_Medical_Needs_Hospital=2	9762(96.9%)	6258(99.0%)	3114(94.0%)	390(88.4%)	<0.001
Unmet_Medical_Needs_Hospital=9	127(1.3%)	18(0.3%)	96(2.9%)	13(2.9%)	<0.001
Unmet_Medical_Needs_Dental=1	301(3.0%)	94(1.5%)	160(4.8%)	47(10.7%)	<0.001
Unmet_Medical_Needs_Dental=2	9650(95.8%)	6212(98.2%)	3057(92.3%)	381(86.4%)	<0.001
Unmet_Medical_Needs_Dental=9	127(1.3%)	18(0.3%)	96(2.9%)	13(2.9%)	<0.001
Health_Checkup=1	7920(78.6%)	5203(82.3%)	2389(72.1%)	328(74.4%)	<0.001
Health_Checkup=2	2158(21.4%)	1121(17.7%)	924(27.9%)	113(25.6%)	<0.001
Fall_Experience=1	639(6.3%)	209(3.3%)	338(10.2%)	92(20.9%)	<0.001
Fall_Experience=2	9439(93.7%)	6115(96.7%)	2975(89.8%)	349(79.1%)	<0.001
Disability_Diagnosis=1	437(4.3%)	132(2.1%)	242(7.3%)	63(14.3%)	<0.001
Disability_Diagnosis=2	9641(95.7%)	6192(97.9%)	3071(92.7%)	378(85.7%)	<0.001
Self_Rated_Health=1	240(2.4%)	209(3.3%)	31(0.9%)	0(0.0%)	<0.001
Self_Rated_Health=2	3873(38.4%)	3052(48.3%)	790(23.8%)	31(7.0%)	<0.001
Self_Rated_Health=3	3445(34.2%)	2277(36.0%)	1099(33.2%)	69(15.6%)	<0.001
Self_Rated_Health=4	2107(20.9%)	738(11.7%)	1139(34.4%)	230(52.2%)	<0.001
Self_Rated_Health=5	286(2.8%)	30(0.5%)	158(4.8%)	98(22.2%)	<0.001
Self_Rated_Health=9	127(1.3%)	18(0.3%)	96(2.9%)	13(2.9%)	<0.001
Sleep_Quality=1	319(3.2%)	255(4.0%)	59(1.8%)	5(1.1%)	<0.001
Sleep_Quality=2	4607(45.7%)	3366(53.2%)	1175(35.5%)	66(15.0%)	<0.001
Sleep_Quality=3	3339(33.1%)	2039(32.2%)	1178(35.6%)	122(27.7%)	<0.001
Sleep_Quality=4	1560(15.5%)	614(9.7%)	755(22.8%)	191(43.3%)	<0.001
Sleep_Quality=5	126(1.3%)	32(0.5%)	50(1.5%)	44(10.0%)	<0.001
Sleep_Quality=9	127(1.3%)	18(0.3%)	96(2.9%)	13(2.9%)	<0.001
Polypharmacy=1	3461(34.3%)	1626(25.7%)	1520(45.9%)	315(71.4%)	<0.001
Polypharmacy=2	6617(65.7%)	4698(74.3%)	1793(54.1%)	126(28.6%)	<0.001
Internet_Access_At_Home=1	4295(42.6%)	3212(50.8%)	995(30.0%)	88(20.0%)	<0.001
Internet_Access_At_Home=2	5783(57.4%)	3112(49.2%)	2318(70.0%)	353(80.0%)	<0.001
Owns_Smartphone=1	7499(74.4%)	5264(83.2%)	2021(61.0%)	214(48.5%)	<0.001
Owns_Smartphone=2	2579(25.6%)	1060(16.8%)	1292(39.0%)	227(51.5%)	<0.001
Owns_Computer=1	1851(18.4%)	1423(22.5%)	388(11.7%)	40(9.1%)	<0.001
Owns_Computer=2	8227(81.6%)	4901(77.5%)	2925(88.3%)	401(90.9%)	<0.001
Owns_Smartwatch=1	164(1.6%)	129(2.0%)	33(1.0%)	2(0.5%)	<0.001
Owns_Smartwatch=2	9914(98.4%)	6195(98.0%)	3280(99.0%)	439(99.5%)	<0.001
Uses_Smartphone=1	6432(63.8%)	4723(74.7%)	1561(47.1%)	148(33.6%)	<0.001
Uses_Smartphone=2	3646(36.2%)	1601(25.3%)	1752(52.9%)	293(66.4%)	<0.001
Uses_Computer=1	1099(10.9%)	885(14.0%)	200(6.0%)	14(3.2%)	<0.001
Uses_Computer=2	8979(89.1%)	5439(86.0%)	3113(94.0%)	427(96.8%)	<0.001
Uses_Smartwatch=1	146(1.4%)	120(1.9%)	25(0.8%)	1(0.2%)	<0.001
Uses_Smartwatch=2	9932(98.6%)	6204(98.1%)	3288(99.2%)	440(99.8%)	<0.001
Digital_Adaptation_Difficulty=1	61(0.6%)	47(0.7%)	14(0.4%)	0(0.0%)	<0.001
Digital_Adaptation_Difficulty=2	640(6.4%)	498(7.9%)	133(4.0%)	9(2.0%)	<0.001
Digital_Adaptation_Difficulty=3	2319(23.0%)	1771(28.0%)	512(15.5%)	36(8.2%)	<0.001
Digital_Adaptation_Difficulty=4	4075(40.4%)	2720(43.0%)	1245(37.6%)	110(24.9%)	<0.001
Digital_Adaptation_Difficulty=5	2856(28.3%)	1270(20.1%)	1313(39.6%)	273(61.9%)	<0.001
Digital_Adaptation_Difficulty=9	127(1.3%)	18(0.3%)	96(2.9%)	13(2.9%)	<0.001
Housing_Satisfaction=1	708(7.0%)	478(7.6%)	208(6.3%)	22(5.0%)	<0.001
Housing_Satisfaction=2	6383(63.3%)	4235(67.0%)	1948(58.8%)	200(45.4%)	<0.001
Housing_Satisfaction=3	2513(24.9%)	1462(23.1%)	895(27.0%)	156(35.4%)	<0.001
Housing_Satisfaction=4	329(3.3%)	124(2.0%)	157(4.7%)	48(10.9%)	<0.001
Housing_Satisfaction=5	18(0.2%)	7(0.1%)	9(0.3%)	2(0.5%)	<0.001
Housing_Satisfaction=9	127(1.3%)	18(0.3%)	96(2.9%)	13(2.9%)	<0.001
Driving=1	2383(23.6%)	1943(30.7%)	423(12.8%)	17(3.9%)	<0.001
Driving=2	1762(17.5%)	1146(18.1%)	548(16.5%)	68(15.4%)	<0.001
Driving=3	5933(58.9%)	3235(51.2%)	2342(70.7%)	356(80.7%)	<0.001
Voted_in_Elections_Last_3_Years=1	9092(90.2%)	5859(92.6%)	2873(86.7%)	360(81.6%)	<0.001
Voted_in_Elections_Last_3_Years=2	859(8.5%)	447(7.1%)	344(10.4%)	68(15.4%)	<0.001
Voted_in_Elections_Last_3_Years=9	127(1.3%)	18(0.3%)	96(2.9%)	13(2.9%)	<0.001
